# Supplementary material for: Historical Cohort Study of Congenital Isolated Hypoganglionosis of the Intestine: Determining the Best Surgical Interventions
Source: Biomolecules. 2023 Oct 23;13(10):1560. doi: 10.3390/biom13101560 (PMC10605557; doi:10.3390/biom13101560)
Supplement: Supplementary file 1 [file biomolecules-13-01560-s001.zip]

Archive with 1 entries (1 files):
- biomolecules-2546364-supplementary.pdf
